# Supplementary material for: Intercostal Nerve Block in Uniportal Video-Assisted Thoracoscopic Surgery: A Propensity-Score Matched Single-Center Study of Early Postoperative Pain and Opioid Use
Source: J Clin Med. 2026 Jun 24;15(13):4910. doi: 10.3390/jcm15134910 (PMC13361061; doi:10.3390/jcm15134910)
Supplement: Supplementary file 1 [file jcm-15-04910-s001.zip]

Archive with 1 entries (1 files):
- jcm-4399920-supplementary.pdf
